# Supplementary material for: Development and Validation of a Multidimensional Predictive Model for 28-Day Mortality in Patients with Post-Traumatic Acute Respiratory Distress Syndrome
Source: J Clin Med. 2026 Mar 9;15(5):2073. doi: 10.3390/jcm15052073 (PMC12986380; doi:10.3390/jcm15052073)
Supplement: Supplementary file 1 [file jcm-15-02073-s001.zip]

Archive with 1 entries (1 files):
- jcm-4080490-supplementary.pdf
